# Supplementary material for: Methanol bioconversion into C3, C4, and C5 platform chemicals by the yeast Ogataea polymorpha
Source: Microb Cell Fact. 2024 Jan 3;23:8. doi: 10.1186/s12934-023-02283-z (PMC10763331; doi:10.1186/s12934-023-02283-z)
Supplement: Supplementary file 1 — Supplementary Material 1 [file 12934_2023_2283_MOESM1_ESM.xlsx]

## Sheet: mal_L
	UnconstrainedRef	BlockedTCA	ForcedTCA	ForcedStdGlx	ForcedImpGlx		Reaction	Atoms	UnconstrainedRef	BlockedTCA	ForcedTCA	ForcedStdGlx	ForcedImpGlx
NADH2_u6mh	3.33	5.17	12.14	8.56	9.99		PC	3	75	74.1	201.9	328.8	214.5
CYOR_u6m	5	5.17	19.94	18.56	19.99		CSm	6	49.8	0	64.8	600	600
AKGDam	0.83		7.8				CSp	6	0	0	403.2	0	0
ATPtm_H	11.67	7.75	43.13	25.45	37.13		TALA	6	-199.8	-148.2	-65.4	0	0
GCC2cm	1.67		8.88				FBP	6	400.2	296.4	131.4	0	0
HCO3E	2.5	2.47	6.73	10.96	7.15
ICDHxm	0.83
MALt2r	-2.5	-2.47	-0.01	-0.24
PIt2m	11.67	7.75	43.13	25.93	37.13
PYRt2m	0.83			9.52	2.85
SUCD2_u6m	1.67		7.8	10	10
PDHa1	0.83		1.08	9.52	10
PDHa2	0.83		1.08	9.52	10
PDHbrm	0.83		1.08	9.52	10
METOHte	-10	-10	-10	-10	-10
METOHtx	10	10	10	10	10
O2tx	-5	-5	-5	-5	-5
ACONTm	0.83
ADSL1r	1.51
ADSS	1.51
AKGDbm	0.83		7.8
AMPDA	1.51
ASPTA	-1.51		1.08
ATPM	2.81	2.81	2.81	2.81	2.81
ATPS3m	10.83	12.92	42.04	36.4	39.98
CATp	5	5	5	5	5
CO2tm	-2.5	-2.58	-8.88	-9.76	-17.15
CSm	0.83		1.08	10	10
DHAK	10	7.42	3.28		10
DHAPtm	0.83				-10.01
ENO	3.33	2.47	1.09
FBA	-6.67	-4.94	-2.19
FBP	6.67	4.94	2.19
FUM	1.51
FUMm	0.83		7.8	10	10
G3PD1ir	0.83
G3PDm	0.83
GAPD	3.33	2.47	1.09
GLNS	1.51		5.63	10.48	10
GLUSx	1.51		5.63	10.48	10
GLYC3Ptmc	0.83				-10.01
H2Ot	-12.5	-12.58	-19.97	-19.28	-20
H2Otm	-14.17	-10.34	-53.09	-33.77	-39.97
H2Otp	-10	-10	-3.28	-10	-10
MDH	-0.99	-2.47	-1.09	-10.96
MDHm	0.83		8.88	10.48	2.85
NDPK1	1.51
O2t	7.5	7.58	14.97	14.28	15
O2tm	2.5	2.58	9.97	9.28	10
PC	2.5	2.47	6.73	10.96	7.15
PGK	-3.33	-2.47	-1.09
PGM	-3.33	-2.47	-1.09
PYK	3.33	2.47	1.09
RPE	3.33	2.47	1.09
RPI	3.33	2.47	1.09
SUCD1m	-0.83
SUCOASm	-0.83		-7.8
TALA	-3.33	-2.47	-1.09
TKT1	-3.33	-2.47	-1.09
TKT2	-3.33	-2.47	-1.09
TPI	3.33	2.47	1.09
CYOOm	2.5	2.58	9.97	9.28	10
AOD	10	10	10	10	10
DAS	10	7.42	3.28
DHAtx	10	7.42	3.28
G3Ptx	10	7.42	3.28
XU5Ptx	10	7.42	3.28
Ht	-2.5	-2.47	-0.01	-0.24
Ex_h2o	12.5	12.58	19.97	19.28	20
Ex_h	5	4.94	0.02	0.48
Ex_o2	-7.5	-7.58	-14.97	-14.28	-15
Ex_meoh	-10	-10	-10	-10	-10
DM_mal_L[e]	2.5	2.47	0.01	0.24
FORtrn		-2.58	-6.72	-9.76	-2.85
FTHFLmi		2.58	6.72	9.76	2.85
VALTAim		2.58
FALDH2		2.58	6.72	10	10
FALGTHLs		2.58	6.72	10	10
FTHFDHm		2.58
P5CRm		2.58
VALt5m		2.58
P5CDm		2.58		0.24
PROtm		2.58
3MOBtm		-2.58
ACGKm		2.58		0.24
ACOTAim		2.58		0.24
AGPRim		2.58		0.24
CO2t		-0.11	-9.96	-9.04	-9.99
G5SADr		2.58		0.24
ORNt3m		2.58		0.24
ORNTA		2.58		0.24
ORNTACim		2.58		0.24
PRO1xm		2.58
SFGTH		2.58	6.72	10	10
VALTA		-2.58
FALDtx		2.58	6.72	10	10
Ex_co2		0.11	9.96	9.04	9.99
ACtp			6.72
ASNt2m			5.63
CITtap			6.72
MALOAAtp			6.72
ACSp			6.72
ADK4			6.72
ALDD2y			6.72	0.48
D_LACtm			1.08
MTHFC			-6.72	-10.24	-10
NDPK9			6.72
D_LACt2m			-1.08
10FTHFtm			-6.72	-10	-2.85
PPItx			6.72
THFtm			6.72	10	2.85
ASNtm			-5.63
OSUCCL			7.8
ICDOXSUC			7.8
ACALDtm			-5.63	-11.92
ACONT			7.8	10	10
ALCD2x			5.63	11.92
ASADi			6.72	0.48
ASPKi			6.72	0.48
ASPTAm			-7.8	-0.48
ATP2tp_H			6.72
CITtam			-1.08	-10	-10
CSp			6.72
ETOHtm			-5.63	-11.92
GHMT2r			-6.72	-10.24	-10
GLUDyi			1.08
HSDxi			6.72	0.48
HSK			6.72	0.48
MTHFD			-6.72	-10.24	-10
PPA			6.72
SERD_L			6.72	10.24	10
THRAi			6.72	0.48
THRS			6.72	0.48
ALCD2irm			5.63	11.92
ASPGLU2m			7.8	0.48
PHEPYRAT				10
2OXOADPtim				0.72
ACSm				0.48
GLYCLm				0.24
MTHFCm				0.24
GLUt7m				0.24
2OXOADPTm				-0.72
GLYtm				0.24
ME2				10.24
1PYR5Ctm				-0.24
MALSUCCtm				-10	-10
ACtm				0.48
ADK1m				0.48
FTHFLi				0.24	7.15
ICL				10	10
MALtm				0.48
MTHFDm				0.24
NH4tm				-0.24
PDHcm				9.52	10
PHETA1				-10
PPAm				0.48
AGTi				10	10
GLYCDy					10
ALATA_L					-10
G3PD1irm					10.01
G3PT					10
ME1m					7.15
OAAt2m					7.15

## Sheet: acetone
	UnconstrainedRef	BlockedTCA	ForcedTCA	ForcedStdGlx	ForcedImpGlx		Reaction	Atoms	UnconstrainedRef	BlockedTCA	ForcedTCA	ForcedStdGlx	ForcedImpGlx
NADH2_u6mh	4.32	0.63	12.14	8.75	9.99		PC	3	48.6	65.7	201.6	18.9	214.5
FORtrn	-0.88		-1.09	-9.69	-2.85		CSm	6	0	0	65.4	571.8	599.4
CYOR_u6m	4.32	5.83	19.94	18.75	19.99		CSp	6	0	0	402.6	28.2	0
ACACT1m	1.96	1.77					TALA	6	-182.4	-199.8	-65.4	0	0
ACSm	1.96	1.77		0.16			FBP	6	364.8	400.2	131.4	0	0
ALDD2y	1.96	1.04	6.72	0.63
ATPtm_H	9.91	9.17	48.77	26.87	37.13
HCO3E	1.62	2.19	6.72	0.63	7.15
MTHFC	-0.88	-0.21	-6.72	-10.31	-10
PIt2m	10.65	9.17	48.77	27.34	37.13
PYRt2m	1.22		1.09	9.69	2.85
FTHFLmi	0.88		1.09	9.69	2.85
10FTHFtm	-0.88	-0.21	-1.09	-10	-2.85
AACOAT	-1.96	-1.77		-0.16
FALDH2	0.88		6.72	10	10
FALGTHLs	0.88		6.72	10	10
P5CRm	1.62
PDHa1	1.96		1.09	9.37	9.99
PDHa2	1.96		1.09	9.37	9.99
THFtm	0.88	0.21	1.09	10	2.85
PDHbrm	1.96		1.09	9.37	9.99
1PYR5Ctm	1.62	-0.21		-0.16
ACACtm	-1.96	-1.77		-0.16
PROtm	1.62
METOHte	-10	-10	-10	-10	-10
METOHtx	10	10	10	10	10
O2tx	-5	-5	-5	-5	-5
ACtm	1.96	1.56		0.16
ASADi	0.88	0.42	6.72	0.63
ASPKi	0.88	0.42	6.72	0.63
ASPTA	-0.88	-2.19	-5.64
ATPM	2.81	2.81	2.81	2.81	2.81
ATPS3m	10.79	9.37	42.06	36.87	39.98
ATPtp_H	9.12	10	3.28
CATp	5	5	5	5	5
CO2t	-4.12	-4.69	-9.98	-9.53	-10
CO2tm	-2.7	-0.21	-8.89	-10	-17.14
ENO	3.04	3.33	1.09
FBA	-6.08	-6.67	-2.19
FBP	6.08	6.67	2.19
GAPD	3.04	3.33	1.09
GHMT2r	-0.88	-0.21	-6.72	-10.31	-10
GLNS	0.68		5.64	10.63	10
GLUDyi	0.2	0.42	1.08
GLUSx	0.68		5.64	10.63	10
H2Ot	-14.12	-14.69	-19.98	-19.53	-20
H2Otm	-15.11	-14.37	-60.92	-35.31	-39.98
H2Otp	-10	-10	-3.29	-9.53	-9.99
HSDxi	0.88	0.42	6.72	0.63
HSK	0.88	0.42	6.72	0.63
MALtm	0.74
MDH	-0.74		-1.09
ME1m	0.74				7.14
MTHFD	-0.88	-0.21	-6.72	-10.31	-10
O2t	7.16	7.92	14.97	14.37	15
O2tm	2.16	2.92	9.97	9.37	10
PC	1.62	2.19	6.72	0.63	7.15
PDHcm	1.96		8.89	9.84	10
PGK	-3.04	-3.33	-1.09
PGM	-3.04	-3.33	-1.09
PRO1xm	1.62
PYK	3.04	3.33	1.09
PYRDC	1.08	1.35
RPE	3.04	3.33	1.09
RPI	3.04	3.33	1.09
SERD_L	0.88	0.21	6.72	10.31	10
SFGTH	0.88		6.72	10	10
TALA	-3.04	-3.33	-1.09
THRAi	0.88	0.42	6.72	0.63
THRS	0.88	0.42	6.72	0.63
TKT1	-3.04	-3.33	-1.09
TKT2	-3.04	-3.33	-1.09
TPI	3.04	3.33	1.09
CYOOm	2.16	2.92	9.97	9.37	10
AOD	10	10	10	10	10
DAS	9.12	10	3.28
G3Ptx	9.12	10	3.28
FALDtx	0.88		6.72	10	10
XU5Ptx	9.12	10	3.28
Ex_h2o	14.12	14.69	19.98	19.53	20
Ex_o2	-7.16	-7.92	-14.97	-14.37	-15
Ex_co2	4.12	4.69	9.98	9.53	10
Ex_meoh	-10	-10	-10	-10	-10
DHAKx	9.12	10	3.28
DHAPtx	9.12	10	3.28
ACACDECARB	1.96	1.77		0.16
Trans_acetone[c]	1.96	1.77		0.16
DM_acetone[e]	1.96	1.77		0.16
2OXOADPtim		0.21		0.47
GLYCLm		0.21
MTHFCm		0.21		0.31
GLUt7m		0.21
2OXOADPTm		-0.21		-0.47
ALDD2x		0.52
APAT2r		1.77
ASP1DC		1.77
GLYtm		0.21		0.31
HSERTAm		-1.77
MMSAD3		1.77
PUTA3		0.21		0.16
ACHMStm		1.77
HOMtm		1.77
G5SADsm		-0.21		-0.16
ACALDtm		-0.21	-5.64
ACGKm		0.21		0.16
ACOTAim		0.21		0.16
AGPRim		0.21		0.16
ALDD2xm		0.21
DHAPtm		5.21		-11.41	-10
G3PD1ir		5.21		-1.09
G3PDm		5.21
G5SADr		0.21		0.16
GLYC3Ptmc		5.21		-11.41	-10
HSERTA		1.77
MTHFDm		0.21		0.31
NH4tm		-0.21		-0.31
ORNt3m		0.21		0.16
ORNTA		0.21		0.16
ORNTACim		0.21		0.16
SUCD3_u6m		5.21	7.8	10	10
ACtp			6.71	0.47
AKGtp			6.71	-0.16
ACSp			6.71	0.47
ADK1			6.71	0.47
AKGDam			7.8
PPItx			6.71	0.47
OSUCCL			7.8
ICDOXSUC			7.8
MALSUCCtm			7.8	-9.53	-10
CITtp			-6.71	0.16
ASPGLUtp			6.71	-0.16
ACONTm			7.8
AKGDbm			7.8
ALCD2x			5.64
ASPTAm			-7.8	-0.47
ASPTAp			6.71	-0.16
ATP2tp_H			6.71	0.47
CITtam			-1.09	-9.53	-9.99
CITtcm			7.8
CSm			1.09	9.53	9.99
CSp			6.71	0.47
ETOHtm			-5.64
FTHFLi			5.64	0.31	7.15
FUM			7.8
MDHm			8.89	10	2.85
PPA			6.71	0.47
SUCD1m			7.8	10	10
SUCFUMtm			7.8
SUCOASm			-7.8
ALCD2irm			5.64
ASPGLU2m			7.8	0.47
HCO3DH				-0.16
3C4MOPtm				0.16
CITtap				0.63
MALOAAtp				0.63
GCC2am				0.31
HMGCOASm				0.16
IPPSm				0.16
OMCDCm				0.16
GLYCDy				10.31	10
VALTAim				0.16
GCC2bim				0.31
ACOAD8m				0.16
MCCCrm				0.16
MGCHrm				0.16
VALt5m				0.16
4MOPDH3				0.16
4MOPDH1				0.16
4MOPDH2				0.16
3C3HMPtm				-0.16
3MOBtm				-0.16
ACLSm				0.16
ACONT				10	10
DHAD1m				0.16
DHAK				10.31	10
FUMm				10	10
G3PD1irm				11.41	10
G3PT				10.31	10
ICL				10	10
IPMD				0.16
IPPMIa				-0.16
IPPMIb				-0.16
KARA1im				0.16
SUCCtm				0.47
VALTA				-10.16	-10
AGTi				10	10
VPAMTr				-10	-10
OAAt2m					7.14

## Sheet: isoprene
	UnconstrainedRef	BlockedTCA	ForcedTCA	ForcedStdGlx	ForcedImpGlx		Reaction	Atoms	UnconstrainedRef	BlockedTCA	ForcedTCA	ForcedStdGlx	ForcedImpGlx
NADH2_u6mh	4.98	1.84	12.15	8.77	9.99		PC	3	42.6	81.6	201.6	15.9	214.5
CYOR_u6m	4.98	7.31	19.95	18.77	19.99		CSm	6	0	0	64.8	568.2	300
ACACT1m	1.07						CSp	6	0	0	403.2	31.8	300
ATPtm_H	12.46	11.03	48.78	26.67	29.98		TALA	6	-193.2	-165	-65.4	0	0
HCO3E	1.42	2.72	6.72	0.53	7.15		FBP	6	406.8	330	131.4	0	0
HMGCOASm	-1.07
PIt2m	13.88	11.03	48.78	26.67	29.98
PYRt2m	1.8		1.09	9.74	2.85
GLYCDy	1.45			10.44
P5CRm	0.35	1.78
PDHa1	3.22		1.09	9.56	5
PDHa2	3.22		1.09	9.56	5
PDHbrm	3.22		1.09	9.56	5
1PYR5Ctm	0.35	1.75		-0.18
PROtm	0.35	1.78
METOHte	-10	-10	-10	-10	-10
METOHtx	10	10	10	10	10
O2tx	-5	-5	-5	-5	-5
ATPM	2.81	2.81	2.81	2.81	2.81
ATPS3m	12.46	12.81	42.06	36.93	39.98
CATp	5	5	5	5	5
CO2t	-4.64	-5.47	-9.98	-9.56	-10
CO2tm	-4.64	-0.03	-8.89	-9.91	-7.15
DHAK	11.45			10.44
DPMVD	1.07	0.91		0.09
ENO	3.22	2.72	1.09
FBA	-6.78	-5.5	-2.19
FBP	6.78	5.5	2.19
G3PD1ir	1.45	5.47		-0.44
G3PT	1.45			10.44
G6PDH2	0.35
GAPD	3.22	2.75	1.09
GND	0.35
H2Ot	-15.71	-16.37	-19.98	-19.65	-20
H2Otm	-16.37	-20.03	-60.92	-35.44	-44.97
H2Otp	-10	-10	-3.28	-9.47	-5
HMGCOAR	-1.07	-0.91		-0.09
HMGCOAtm	-1.07			-0.09
MALtm	1.42
MDH	-1.42		-1.08	0.53
ME1m	1.42				2.15
MEVK1	1.07	0.91		0.09
O2t	7.49	8.66	14.97	14.39	15
O2tm	2.49	3.66	9.97	9.39	10
PC	1.42	2.72	6.72	0.53	7.15
PDHcm	3.22		8.89	9.91	5
PGI	-0.35
PGK	-3.22	-2.75	-1.09
PGL	0.35
PGM	-3.22	-2.72	-1.09
PMEVK	1.07	0.91		0.09
PPA	1.07	0.91	6.72	0.61	5
PRO1xm	0.35	1.78
PYK	3.22	2.72	1.09
RPE	3.57	2.75	1.09
RPI	3.22	2.75	1.09
TALA	-3.22	-2.75	-1.09
TKT1	-3.22	-2.75	-1.09
TKT2	-3.22	-2.75	-1.09
TPI	3.22	2.75	1.09
CYOOm	2.49	3.66	9.97	9.39	10
AOD	10	10	10	10	10
DAS	10	8.25	3.28
COAtim	1.07			0.09
DHAtx	10
G3Ptx	10	8.25	3.28
XU5Ptx	10	8.25	3.28
Ex_h2o	15.71	16.37	19.98	19.65	20
Ex_o2	-7.49	-8.66	-14.97	-14.39	-15
Ex_co2	4.64	5.47	9.98	9.56	10
Ex_meoh	-10	-10	-10	-10	-10
IPSYN	1.07	0.91		0.09
Trans_isoprene[c]	1.07	0.91		0.09
DM_isoprene[e]	1.07	0.91		0.09
FORtrn		-1.75	-1.09	-10	-10
2OXOADPtim		0.03
GLYCLm		0.03
MTHFC		0.03	-6.72	-10.26	-10
MTHFCm		0.03		0.26
FTHFLmi		1.75	1.09	10	10
GLUt7m		0.03
10FTHFtm		-1.78	-1.09	-10.26	-10
2OXOADPTm		-0.03
APAT2r		2.72
ASP1DC		2.72
FALDH2		1.75	6.72	10	10
FALGTHLs		1.75	6.72	10	10
FTHFDH		1.81
GLYtm		0.03		0.26
MMSAD3		2.72
PUTA3		0.03		0.18
THFtm		1.78	1.09	10.26	10
G5SADsm		-0.03		-0.18
ACACT1		0.91
ACGKm		0.03		0.18
ACOTAim		0.03		0.18
AGPRim		0.03		0.18
ASPTA		-2.72	-5.64	-0.53
ATPtp_H		8.25	3.28
DHAPtm		5.47		-10.88
G3PDm		5.47
G5SADr		0.03		0.18
GHMT2r		0.03	-6.72	-10.26	-10
GLUDyi		0.03	1.07
GLYC3Ptmc		5.47		-10.88
HMGCOAS		-0.91
MTHFD		0.03	-6.72	-10.26	-10
MTHFDm		0.03		0.26
NH4tm		-0.03		-0.26
ORNt3m		0.03		0.18
ORNTA		0.03		0.18
ORNTACim		0.03		0.18
PGCD		0.03
PSERT		0.03
PSP_L		0.03
SFGTH		1.75	6.72	10	10
SUCD3_u6m		5.47	7.8	10	10
FALDtx		1.75	6.72	10	10
DHAKx		8.25	3.28
DHAPtx		8.25	3.28
ACtp			6.72	0.53	5
AKGtp			6.72
ACSp			6.72	0.53	5
ADK1			6.72	0.53	5
AKGDam			7.8
ALDD2y			6.72	0.53	5
PPItx			6.72	0.53	5
OSUCCL			7.8
ICDOXSUC			7.8
MALSUCCtm			7.8	-10	-10
CITtp			-6.72
ASPGLUtp			6.72
ACALDtm			-5.63
ACONTm			7.8
AKGDbm			7.8
ALCD2x			5.63
ASADi			6.72	0.53
ASPKi			6.72	0.53
ASPTAm			-7.8
ASPTAp			6.72
ATP2tp_H			6.72	0.53	5
CITtam			-1.08	-9.47	-5
CITtcm			7.8
CSm			1.08	9.47	5
CSp			6.72	0.53	5
ETOHtm			-5.63
FTHFLi			5.63
FUM			7.8
GLNS			5.64	10.53	10
GLUSx			5.64	10.53	10
HSDxi			6.72	0.53
HSK			6.72	0.53
MDHm			8.88	9.47	2.85
SERD_L			6.72	10.26	10
SUCD1m			7.8	10	10
SUCFUMtm			7.8
SUCOASm			-7.8
THRAi			6.72	0.53
THRS			6.72	0.53
ALCD2irm			5.63
ASPGLU2m			7.8
HCO3DH				-0.09
ASNt2m				0.61	7.15
CITtap				0.53	5
MALOAAtp				0.53	5
GCC2am				0.26
IPPSm				0.09
VALTAim				0.18
GCC2bim				0.26
ACOAD8m				0.09
MCCCrm				0.09
MGCHrm				0.09
VALt5m				0.18
ASNtm				-0.61	-7.15
4MOPDH3				0.09
4MOPDH1				0.09
4MOPDH2				0.09
4MOPtm				0.09
3C3HMPtm				-0.09
3MOBtm				-0.18
ACLSm				0.09
ACONT				10	10
DHAD1m				0.09
FUMm				10	10
G3PD1irm				10.88
ICL				10	10
IPMD				0.09
IPPMIa				-0.09
IPPMIb				-0.09
KARA1im				0.09
OMCDC				0.09
VALTA				-10.18	-10
AGTi				10	10
VPAMTr				-10	-10
ME2					5
OAAt2m					2.15
PYRDC					5
